# Supplementary material for: Quaternized Poly(N,N′-dimethylaminoethyl methacrylate) Star Nanostructures in the Solution and on the Surface
Source: Polymers (Basel). 2023 Mar 1;15(5):1260. doi: 10.3390/polym15051260 (PMC10007306; doi:10.3390/polym15051260)
Supplement: Supplementary file 1 [file polymers-15-01260-s001.zip]

Archive with 1 entries (1 files):
- polymers-2229683-supplementary.pdf
